# Supplementary material for: Performance assessment of computational tools to detect microsatellite instability
Source: Brief Bioinform. 2024 Aug 12;25(5):bbae390. doi: 10.1093/bib/bbae390 (PMC11317526; doi:10.1093/bib/bbae390)
Supplement: supplementary_files_bbae390 [file supplementary_files_bbae390.zip]

Archive with 8 entries (8 files):
- all_datasets_merged_table_minor_revision.docx
- supplementary_figure1_hd_take2.tiff
- supplementary_figure2_hd.tiff
- supplementary_figure3_hd_cropped_take2.tiff
- supplementary_figure4_hd.tiff
- supplementary_figure5_hd.tiff
- supplementary_table3.docx
- sup_table2_mr_reorder.docx
